# Supplementary material for: The Effect of Organic Matter from Sewage Sludge as an Interfacial Layer on the Surface of Nano-Al and Fluoride
Source: Molecules. 2023 Sep 7;28(18):6494. doi: 10.3390/molecules28186494 (PMC10536677; doi:10.3390/molecules28186494)
Supplement: Supplementary file 1 [file molecules-28-06494-s001.zip]

Archive with 1 entries (1 files):
- molecules-2589345-supplementary.pdf
